# Supplementary material for: End-to-End Platform for Electrocardiogram Analysis and Model Fine-Tuning: Development and Validation Study
Source: J Med Internet Res. 2026 Jan 30;28:e81116. doi: 10.2196/81116 (PMC12858047; doi:10.2196/81116)
Supplement: Multimedia Appendix 3 [file jmir-v28-e81116-s003.zip]

Archive with 5 entries (4 files):
- ExChanGeAI-Metrics/
- ExChanGeAI-Metrics/combined_metrics.csv
- ExChanGeAI-Metrics/confusion_matrices.csv
- ExChanGeAI-Metrics/paired_tests.csv
- ExChanGeAI-Metrics/per_class_metrics.csv
