# Supplementary material for: End-to-End Platform for Electrocardiogram Analysis and Model Fine-Tuning: Development and Validation Study
Source: J Med Internet Res. 2026 Jan 30;28:e81116. doi: 10.2196/81116 (PMC12858047; doi:10.2196/81116)
Supplement: Multimedia Appendix 3 [file jmir-v28-e81116-s003.zip › ExChanGeAI-Metrics/combined_metrics.csv]

Dataset	Target	Model	weighted_f1	accuracy	macro_f1	precision	recall	brier	ece_toplabel	ece_classwise_macro	ece_classwise_weighted
EDMS	Bundle Branch Blocks	DSAIL SNU	0.609 [0.520-0.687]	0.625 [0.550-0.692]	0.619 [0.538-0.691]	0.771 [0.699-0.825]	0.625 [0.550-0.692]	0.299 [0.245-0.355]	0.168 [0.103-0.234]	0.344 [0.298-0.398]	0.344 [0.298-0.398]
EDMS	Bundle Branch Blocks	InceptionTime	0.732 [0.653-0.810]	0.733 [0.658-0.808]	0.733 [0.657-0.808]	0.816 [0.760-0.862]	0.733 [0.658-0.808]	0.222 [0.162-0.283]	0.149 [0.090-0.214]	0.242 [0.191-0.316]	0.242 [0.191-0.316]
EDMS	Bundle Branch Blocks	XceptionTime (baseline)	0.702 [0.613-0.775]	0.708 [0.633-0.775]	0.707 [0.625-0.775]	0.833 [0.811-0.857]	0.708 [0.633-0.775]	0.232 [0.193-0.272]	0.125 [0.073-0.184]	0.294 [0.266-0.332]	0.294 [0.266-0.332]
EDMS	Bundle Branch Blocks	ECG-FM	0.248 [0.210-0.301]	0.392 [0.358-0.425]	0.302 [0.268-0.349]	0.456 [0.147-0.766]	0.392 [0.358-0.425]	0.538 [0.506-0.569]	0.412 [0.348-0.470]	0.551 [0.523-0.586]	0.551 [0.523-0.586]
EDMS	Bundle Branch Blocks	XceptionTime	0.705 [0.624-0.784]	0.708 [0.633-0.783]	0.708 [0.631-0.783]	0.805 [0.747-0.854]	0.708 [0.633-0.783]	0.202 [0.182-0.222]	0.037 [0.013-0.123]	0.239 [0.205-0.299]	0.239 [0.205-0.299]
EDMS	Myocardial infarcts	DSAIL SNU	0.343 [0.244-0.444]	0.356 [0.264-0.460]	0.352 [0.253-0.453]	0.378 [0.263-0.499]	0.356 [0.264-0.460]	0.380 [0.325-0.433]	0.000 [0.000-0.125]	0.425 [0.358-0.511]	0.425 [0.358-0.511]
EDMS	Myocardial infarcts	InceptionTime	0.584 [0.484-0.687]	0.586 [0.483-0.690]	0.570 [0.469-0.676]	0.583 [0.485-0.687]	0.586 [0.483-0.690]	0.337 [0.253-0.421]	0.187 [0.109-0.277]	0.352 [0.266-0.451]	0.352 [0.266-0.451]
EDMS	Myocardial infarcts	XceptionTime (baseline)	0.565 [0.461-0.667]	0.575 [0.471-0.678]	0.546 [0.436-0.654]	0.564 [0.454-0.673]	0.575 [0.471-0.678]	0.282 [0.225-0.341]	0.057 [0.007-0.152]	0.214 [0.163-0.326]	0.214 [0.163-0.326]
EDMS	Myocardial infarcts	ECG-FM	0.532 [0.443-0.629]	0.586 [0.517-0.667]	0.495 [0.396-0.605]	0.560 [0.432-0.699]	0.586 [0.517-0.667]	0.306 [0.249-0.358]	0.072 [0.000-0.209]	0.269 [0.213-0.356]	0.269 [0.213-0.356]
EDMS	Myocardial infarcts	XceptionTime	0.484 [0.381-0.588]	0.483 [0.379-0.586]	0.469 [0.362-0.577]	0.485 [0.382-0.590]	0.483 [0.379-0.586]	0.344 [0.280-0.409]	0.000 [0.000-0.149]	0.341 [0.287-0.458]	0.341 [0.287-0.458]
EDMS	Revascularization	InceptionTime	0.645 [0.542-0.739]	0.646 [0.542-0.740]	0.645 [0.542-0.739]	0.647 [0.544-0.742]	0.646 [0.542-0.740]	0.236 [0.200-0.276]	0.022 [0.001-0.106]	0.127 [0.101-0.238]	0.127 [0.101-0.238]
EDMS	Revascularization	DSAIL SNU	0.635 [0.531-0.729]	0.635 [0.531-0.729]	0.635 [0.531-0.729]	0.635 [0.532-0.730]	0.635 [0.531-0.729]	0.252 [0.207-0.299]	0.016 [0.000-0.084]	0.160 [0.133-0.278]	0.160 [0.133-0.278]
EDMS	Revascularization	ECG-FM	0.603 [0.500-0.698]	0.604 [0.500-0.698]	0.603 [0.500-0.698]	0.605 [0.500-0.700]	0.604 [0.500-0.698]	0.244 [0.237-0.252]	0.041 [0.001-0.140]	0.061 [0.035-0.124]	0.061 [0.035-0.124]
EDMS	Revascularization	XceptionTime (baseline)	0.750 [0.654-0.833]	0.750 [0.656-0.833]	0.750 [0.654-0.833]	0.750 [0.657-0.835]	0.750 [0.656-0.833]	0.195 [0.165-0.230]	0.068 [0.005-0.125]	0.138 [0.111-0.233]	0.138 [0.111-0.233]
EDMS	Revascularization	XceptionTime	0.687 [0.592-0.771]	0.688 [0.594-0.771]	0.687 [0.592-0.771]	0.688 [0.594-0.775]	0.688 [0.594-0.771]	0.211 [0.167-0.258]	0.023 [0.000-0.094]	0.139 [0.123-0.253]	0.139 [0.123-0.253]
EDMS	Superclasses	InceptionTime	0.379 [0.346-0.412]	0.387 [0.356-0.421]	0.249 [0.227-0.273]	0.429 [0.378-0.488]	0.387 [0.356-0.421]	0.887 [0.846-0.928]	0.313 [0.285-0.352]	0.204 [0.194-0.223]	0.216 [0.202-0.244]
EDMS	Superclasses	XceptionTime (baseline)	0.432 [0.396-0.464]	0.414 [0.380-0.445]	0.293 [0.266-0.319]	0.484 [0.440-0.527]	0.414 [0.380-0.445]	0.842 [0.799-0.888]	0.301 [0.268-0.337]	0.193 [0.182-0.213]	0.198 [0.182-0.225]
EDMS	Superclasses	DSAIL SNU	0.331 [0.299-0.362]	0.337 [0.307-0.368]	0.219 [0.196-0.241]	0.354 [0.314-0.396]	0.337 [0.307-0.368]	0.885 [0.852-0.919]	0.275 [0.245-0.308]	0.213 [0.204-0.230]	0.227 [0.212-0.251]
EDMS	Superclasses	ECG-FM	0.258 [0.228-0.288]	0.263 [0.237-0.292]	0.163 [0.142-0.184]	0.359 [0.302-0.420]	0.263 [0.237-0.292]	0.964 [0.936-0.995]	0.272 [0.249-0.331]	0.236 [0.224-0.251]	0.222 [0.208-0.243]
EDMS	Superclasses	XceptionTime	0.386 [0.352-0.424]	0.384 [0.351-0.418]	0.266 [0.240-0.293]	0.437 [0.395-0.481]	0.384 [0.351-0.418]	0.812 [0.777-0.844]	0.202 [0.172-0.237]	0.170 [0.163-0.189]	0.172 [0.164-0.200]
MIMIC	Bundle Branch Blocks	DSAIL SNU	0.731 [0.705-0.758]	0.738 [0.713-0.764]	0.731 [0.705-0.758]	0.765 [0.740-0.792]	0.738 [0.713-0.764]	0.204 [0.187-0.220]	0.121 [0.102-0.147]	0.178 [0.163-0.199]	0.178 [0.163-0.199]
MIMIC	Bundle Branch Blocks	InceptionTime	0.825 [0.803-0.847]	0.828 [0.806-0.849]	0.825 [0.803-0.847]	0.848 [0.828-0.866]	0.828 [0.806-0.849]	0.139 [0.122-0.158]	0.113 [0.093-0.134]	0.135 [0.118-0.157]	0.135 [0.118-0.157]
MIMIC	Bundle Branch Blocks	XceptionTime (baseline)	0.776 [0.751-0.801]	0.784 [0.761-0.806]	0.776 [0.751-0.801]	0.830 [0.812-0.848]	0.784 [0.761-0.806]	0.174 [0.164-0.186]	0.095 [0.074-0.117]	0.185 [0.175-0.195]	0.185 [0.175-0.195]
MIMIC	Bundle Branch Blocks	ECG-FM	0.081 [0.066-0.096]	0.179 [0.171-0.188]	0.162 [0.152-0.172]	0.744 [0.601-0.863]	0.179 [0.171-0.188]	0.721 [0.711-0.732]	0.741 [0.728-0.751]	0.756 [0.748-0.764]	0.756 [0.748-0.764]
MIMIC	Bundle Branch Blocks	XceptionTime	0.740 [0.713-0.766]	0.752 [0.728-0.775]	0.740 [0.713-0.766]	0.809 [0.787-0.828]	0.752 [0.728-0.775]	0.186 [0.179-0.192]	0.094 [0.075-0.120]	0.220 [0.197-0.242]	0.220 [0.197-0.242]
MIMIC	Myocardial infarcts	InceptionTime	0.726 [0.698-0.752]	0.727 [0.700-0.753]	0.726 [0.698-0.752]	0.731 [0.704-0.758]	0.727 [0.700-0.753]	0.225 [0.204-0.246]	0.187 [0.164-0.215]	0.194 [0.172-0.224]	0.194 [0.172-0.224]
MIMIC	Myocardial infarcts	XceptionTime (baseline)	0.753 [0.727-0.780]	0.756 [0.730-0.782]	0.753 [0.727-0.780]	0.767 [0.740-0.793]	0.756 [0.730-0.782]	0.172 [0.158-0.189]	0.058 [0.037-0.084]	0.069 [0.055-0.096]	0.069 [0.055-0.096]
MIMIC	Myocardial infarcts	DSAIL SNU	0.566 [0.534-0.596]	0.567 [0.535-0.597]	0.566 [0.534-0.596]	0.568 [0.536-0.598]	0.567 [0.535-0.597]	0.300 [0.282-0.319]	0.184 [0.158-0.219]	0.195 [0.169-0.228]	0.195 [0.169-0.228]
MIMIC	Myocardial infarcts	ECG-FM	0.426 [0.396-0.453]	0.488 [0.464-0.510]	0.437 [0.409-0.464]	0.524 [0.479-0.567]	0.488 [0.464-0.510]	0.386 [0.369-0.401]	0.338 [0.317-0.364]	0.338 [0.321-0.367]	0.338 [0.321-0.367]
MIMIC	Myocardial infarcts	XceptionTime	0.734 [0.708-0.762]	0.734 [0.709-0.762]	0.734 [0.708-0.762]	0.736 [0.710-0.763]	0.734 [0.709-0.762]	0.198 [0.182-0.214]	0.083 [0.064-0.115]	0.083 [0.070-0.118]	0.083 [0.070-0.118]
MIMIC	Superclasses	InceptionTime	0.359 [0.340-0.378]	0.386 [0.365-0.407]	0.269 [0.255-0.283]	0.511 [0.439-0.580]	0.386 [0.365-0.407]	0.889 [0.865-0.913]	0.308 [0.287-0.330]	0.203 [0.197-0.214]	0.205 [0.197-0.219]
MIMIC	Superclasses	XceptionTime (baseline)	0.371 [0.349-0.392]	0.367 [0.347-0.388]	0.278 [0.262-0.294]	0.458 [0.417-0.498]	0.367 [0.347-0.388]	0.939 [0.911-0.969]	0.374 [0.353-0.396]	0.224 [0.217-0.236]	0.217 [0.208-0.232]
MIMIC	Superclasses	DSAIL SNU	0.323 [0.302-0.344]	0.344 [0.322-0.365]	0.243 [0.226-0.258]	0.389 [0.344-0.434]	0.344 [0.322-0.365]	0.874 [0.850-0.899]	0.266 [0.244-0.289]	0.202 [0.194-0.214]	0.201 [0.191-0.217]
MIMIC	Superclasses	ECG-FM	0.168 [0.165-0.173]	0.330 [0.326-0.334]	0.126 [0.124-0.130]	0.333 [0.110-0.445]	0.330 [0.326-0.334]	0.755 [0.751-0.759]	0.080 [0.075-0.084]	0.129 [0.128-0.131]	0.088 [0.086-0.091]
MIMIC	Superclasses	XceptionTime	0.373 [0.353-0.394]	0.384 [0.363-0.406]	0.280 [0.264-0.295]	0.461 [0.415-0.503]	0.384 [0.363-0.406]	0.798 [0.775-0.821]	0.213 [0.188-0.234]	0.162 [0.156-0.174]	0.143 [0.136-0.159]
Yang et al.	Bundle Branch Blocks	DSAIL SNU	0.496 [0.471-0.521]	0.461 [0.435-0.487]	0.404 [0.361-0.446]	0.592 [0.570-0.615]	0.461 [0.435-0.487]	0.771 [0.737-0.806]	0.343 [0.318-0.368]	0.264 [0.250-0.281]	0.378 [0.358-0.403]
Yang et al.	Bundle Branch Blocks	InceptionTime	0.792 [0.773-0.812]	0.796 [0.777-0.815]	0.648 [0.591-0.701]	0.794 [0.774-0.813]	0.796 [0.777-0.815]	0.431 [0.414-0.450]	0.243 [0.224-0.263]	0.179 [0.174-0.191]	0.236 [0.228-0.252]
Yang et al.	Bundle Branch Blocks	XceptionTime (baseline)	0.730 [0.710-0.748]	0.785 [0.773-0.796]	0.548 [0.483-0.603]	0.800 [0.777-0.820]	0.785 [0.773-0.796]	0.299 [0.288-0.311]	0.129 [0.111-0.147]	0.115 [0.104-0.126]	0.140 [0.125-0.156]
Yang et al.	Bundle Branch Blocks	ECG-FM	0.617 [0.605-0.630]	0.681 [0.665-0.695]	0.306 [0.288-0.330]	0.609 [0.576-0.646]	0.681 [0.665-0.695]	0.570 [0.550-0.589]	0.221 [0.209-0.237]	0.188 [0.180-0.199]	0.229 [0.217-0.245]
Yang et al.	Bundle Branch Blocks	XceptionTime	0.101 [0.096-0.105]	0.240 [0.234-0.245]	0.282 [0.236-0.324]	0.068 [0.064-0.072]	0.240 [0.234-0.245]	0.774 [0.772-0.777]	0.272 [0.268-0.280]	0.334 [0.333-0.337]	0.440 [0.439-0.442]
Yang et al.	Superclasses	InceptionTime	0.064 [0.052-0.078]	0.034 [0.027-0.042]	0.021 [0.017-0.026]	0.484 [0.425-0.539]	0.034 [0.027-0.042]	1.178 [1.169-1.187]	0.553 [0.542-0.561]	0.399 [0.397-0.402]	0.492 [0.488-0.498]
Yang et al.	Superclasses	XceptionTime (baseline)	0.335 [0.316-0.353]	0.227 [0.210-0.242]	0.112 [0.105-0.118]	0.672 [0.621-0.757]	0.227 [0.210-0.242]	1.066 [1.047-1.085]	0.416 [0.402-0.432]	0.358 [0.353-0.363]	0.439 [0.431-0.449]
Yang et al.	Superclasses	DSAIL SNU	0.586 [0.569-0.602]	0.469 [0.451-0.488]	0.242 [0.232-0.252]	0.788 [0.769-0.807]	0.469 [0.451-0.488]	0.741 [0.721-0.762]	0.141 [0.123-0.158]	0.249 [0.243-0.256]	0.319 [0.311-0.329]
Yang et al.	Superclasses	ECG-FM	0.213 [0.193-0.232]	0.141 [0.128-0.155]	0.106 [0.096-0.116]	0.634 [0.599-0.671]	0.141 [0.128-0.155]	1.309 [1.287-1.330]	0.569 [0.553-0.583]	0.390 [0.384-0.397]	0.540 [0.531-0.552]
Yang et al.	Superclasses	XceptionTime	0.346 [0.329-0.363]	0.241 [0.225-0.256]	0.116 [0.110-0.123]	0.674 [0.604-0.742]	0.241 [0.225-0.256]	0.790 [0.780-0.799]	0.198 [0.184-0.213]	0.282 [0.278-0.286]	0.380 [0.374-0.387]
