# Supplementary material for: End-to-End Platform for Electrocardiogram Analysis and Model Fine-Tuning: Development and Validation Study
Source: J Med Internet Res. 2026 Jan 30;28:e81116. doi: 10.2196/81116 (PMC12858047; doi:10.2196/81116)
Supplement: Multimedia Appendix 3 [file jmir-v28-e81116-s003.zip › ExChanGeAI-Metrics/confusion_matrices.csv]

Dataset	Target	Model	Actual	Predicted	Count
EDMS	Bundle Branch Blocks	DSAIL SNU	LBBB	LBBB	30
EDMS	Bundle Branch Blocks	DSAIL SNU	LBBB	RBBB	43
EDMS	Bundle Branch Blocks	DSAIL SNU	RBBB	LBBB	2
EDMS	Bundle Branch Blocks	DSAIL SNU	RBBB	RBBB	45
EDMS	Bundle Branch Blocks	ECG-FM	LBBB	LBBB	2
EDMS	Bundle Branch Blocks	ECG-FM	LBBB	RBBB	71
EDMS	Bundle Branch Blocks	ECG-FM	RBBB	LBBB	2
EDMS	Bundle Branch Blocks	ECG-FM	RBBB	RBBB	45
EDMS	Bundle Branch Blocks	InceptionTime	LBBB	LBBB	43
EDMS	Bundle Branch Blocks	InceptionTime	LBBB	RBBB	30
EDMS	Bundle Branch Blocks	InceptionTime	RBBB	LBBB	2
EDMS	Bundle Branch Blocks	InceptionTime	RBBB	RBBB	45
EDMS	Bundle Branch Blocks	XceptionTime	LBBB	LBBB	40
EDMS	Bundle Branch Blocks	XceptionTime	LBBB	RBBB	33
EDMS	Bundle Branch Blocks	XceptionTime	RBBB	LBBB	2
EDMS	Bundle Branch Blocks	XceptionTime	RBBB	RBBB	45
EDMS	Bundle Branch Blocks	XceptionTime (baseline)	LBBB	LBBB	38
EDMS	Bundle Branch Blocks	XceptionTime (baseline)	LBBB	RBBB	35
EDMS	Bundle Branch Blocks	XceptionTime (baseline)	RBBB	RBBB	47
EDMS	Myocardial infarcts	DSAIL SNU	AMI	AMI	12
EDMS	Myocardial infarcts	DSAIL SNU	AMI	IMI	39
EDMS	Myocardial infarcts	DSAIL SNU	IMI	AMI	17
EDMS	Myocardial infarcts	DSAIL SNU	IMI	IMI	19
EDMS	Myocardial infarcts	ECG-FM	AMI	AMI	44
EDMS	Myocardial infarcts	ECG-FM	AMI	IMI	7
EDMS	Myocardial infarcts	ECG-FM	IMI	AMI	29
EDMS	Myocardial infarcts	ECG-FM	IMI	IMI	7
EDMS	Myocardial infarcts	InceptionTime	AMI	AMI	34
EDMS	Myocardial infarcts	InceptionTime	AMI	IMI	17
EDMS	Myocardial infarcts	InceptionTime	IMI	AMI	19
EDMS	Myocardial infarcts	InceptionTime	IMI	IMI	17
EDMS	Myocardial infarcts	XceptionTime	AMI	AMI	28
EDMS	Myocardial infarcts	XceptionTime	AMI	IMI	23
EDMS	Myocardial infarcts	XceptionTime	IMI	AMI	22
EDMS	Myocardial infarcts	XceptionTime	IMI	IMI	14
EDMS	Myocardial infarcts	XceptionTime (baseline)	AMI	AMI	36
EDMS	Myocardial infarcts	XceptionTime (baseline)	AMI	IMI	15
EDMS	Myocardial infarcts	XceptionTime (baseline)	IMI	AMI	22
EDMS	Myocardial infarcts	XceptionTime (baseline)	IMI	IMI	14
EDMS	Revascularization	DSAIL SNU	NoRevasc	NoRevasc	30
EDMS	Revascularization	DSAIL SNU	NoRevasc	Revasc	18
EDMS	Revascularization	DSAIL SNU	Revasc	NoRevasc	17
EDMS	Revascularization	DSAIL SNU	Revasc	Revasc	31
EDMS	Revascularization	ECG-FM	NoRevasc	NoRevasc	31
EDMS	Revascularization	ECG-FM	NoRevasc	Revasc	17
EDMS	Revascularization	ECG-FM	Revasc	NoRevasc	21
EDMS	Revascularization	ECG-FM	Revasc	Revasc	27
EDMS	Revascularization	InceptionTime	NoRevasc	NoRevasc	29
EDMS	Revascularization	InceptionTime	NoRevasc	Revasc	19
EDMS	Revascularization	InceptionTime	Revasc	NoRevasc	15
EDMS	Revascularization	InceptionTime	Revasc	Revasc	33
EDMS	Revascularization	XceptionTime	NoRevasc	NoRevasc	32
EDMS	Revascularization	XceptionTime	NoRevasc	Revasc	16
EDMS	Revascularization	XceptionTime	Revasc	NoRevasc	14
EDMS	Revascularization	XceptionTime	Revasc	Revasc	34
EDMS	Revascularization	XceptionTime (baseline)	NoRevasc	NoRevasc	35
EDMS	Revascularization	XceptionTime (baseline)	NoRevasc	Revasc	13
EDMS	Revascularization	XceptionTime (baseline)	Revasc	NoRevasc	11
EDMS	Revascularization	XceptionTime (baseline)	Revasc	Revasc	37
EDMS	Superclasses	DSAIL SNU	CD	CD	142
EDMS	Superclasses	DSAIL SNU	CD	HYP	13
EDMS	Superclasses	DSAIL SNU	CD	MI	74
EDMS	Superclasses	DSAIL SNU	CD	STTC	26
EDMS	Superclasses	DSAIL SNU	HYP	CD	70
EDMS	Superclasses	DSAIL SNU	HYP	HYP	5
EDMS	Superclasses	DSAIL SNU	HYP	MI	52
EDMS	Superclasses	DSAIL SNU	HYP	STTC	22
EDMS	Superclasses	DSAIL SNU	MI	CD	137
EDMS	Superclasses	DSAIL SNU	MI	HYP	20
EDMS	Superclasses	DSAIL SNU	MI	MI	91
EDMS	Superclasses	DSAIL SNU	MI	STTC	54
EDMS	Superclasses	ECG-FM	CD	MI	144
EDMS	Superclasses	ECG-FM	CD	CD	21
EDMS	Superclasses	ECG-FM	CD	STTC	69
EDMS	Superclasses	ECG-FM	CD	HYP	21
EDMS	Superclasses	ECG-FM	HYP	MI	88
EDMS	Superclasses	ECG-FM	HYP	CD	10
EDMS	Superclasses	ECG-FM	HYP	STTC	46
EDMS	Superclasses	ECG-FM	HYP	HYP	5
EDMS	Superclasses	ECG-FM	MI	MI	160
EDMS	Superclasses	ECG-FM	MI	CD	16
EDMS	Superclasses	ECG-FM	MI	STTC	106
EDMS	Superclasses	ECG-FM	MI	HYP	20
EDMS	Superclasses	InceptionTime	CD	CD	159
EDMS	Superclasses	InceptionTime	CD	HYP	3
EDMS	Superclasses	InceptionTime	CD	MI	67
EDMS	Superclasses	InceptionTime	CD	STTC	26
EDMS	Superclasses	InceptionTime	HYP	CD	77
EDMS	Superclasses	InceptionTime	HYP	HYP	5
EDMS	Superclasses	InceptionTime	HYP	MI	47
EDMS	Superclasses	InceptionTime	HYP	STTC	20
EDMS	Superclasses	InceptionTime	MI	CD	119
EDMS	Superclasses	InceptionTime	MI	HYP	10
EDMS	Superclasses	InceptionTime	MI	MI	109
EDMS	Superclasses	InceptionTime	MI	STTC	64
EDMS	Superclasses	XceptionTime	CD	CD	167
EDMS	Superclasses	XceptionTime	CD	HYP	13
EDMS	Superclasses	XceptionTime	CD	MI	50
EDMS	Superclasses	XceptionTime	CD	STTC	25
EDMS	Superclasses	XceptionTime	HYP	CD	71
EDMS	Superclasses	XceptionTime	HYP	HYP	15
EDMS	Superclasses	XceptionTime	HYP	MI	41
EDMS	Superclasses	XceptionTime	HYP	STTC	22
EDMS	Superclasses	XceptionTime	MI	CD	117
EDMS	Superclasses	XceptionTime	MI	HYP	29
EDMS	Superclasses	XceptionTime	MI	MI	89
EDMS	Superclasses	XceptionTime	MI	STTC	67
EDMS	Superclasses	XceptionTime (baseline)	CD	CD	148
EDMS	Superclasses	XceptionTime (baseline)	CD	HYP	9
EDMS	Superclasses	XceptionTime (baseline)	CD	MI	65
EDMS	Superclasses	XceptionTime (baseline)	CD	STTC	33
EDMS	Superclasses	XceptionTime (baseline)	HYP	CD	50
EDMS	Superclasses	XceptionTime (baseline)	HYP	HYP	15
EDMS	Superclasses	XceptionTime (baseline)	HYP	MI	51
EDMS	Superclasses	XceptionTime (baseline)	HYP	STTC	33
EDMS	Superclasses	XceptionTime (baseline)	MI	CD	90
EDMS	Superclasses	XceptionTime (baseline)	MI	HYP	19
EDMS	Superclasses	XceptionTime (baseline)	MI	MI	129
EDMS	Superclasses	XceptionTime (baseline)	MI	STTC	64
MIMIC	Bundle Branch Blocks	DSAIL SNU	LBBB	LBBB	289
MIMIC	Bundle Branch Blocks	DSAIL SNU	LBBB	RBBB	211
MIMIC	Bundle Branch Blocks	DSAIL SNU	RBBB	LBBB	51
MIMIC	Bundle Branch Blocks	DSAIL SNU	RBBB	RBBB	449
MIMIC	Bundle Branch Blocks	ECG-FM	LBBB	LBBB	11
MIMIC	Bundle Branch Blocks	ECG-FM	LBBB	RBBB	489
MIMIC	Bundle Branch Blocks	ECG-FM	RBBB	LBBB	9
MIMIC	Bundle Branch Blocks	ECG-FM	RBBB	RBBB	491
MIMIC	Bundle Branch Blocks	InceptionTime	LBBB	LBBB	354
MIMIC	Bundle Branch Blocks	InceptionTime	LBBB	RBBB	146
MIMIC	Bundle Branch Blocks	InceptionTime	RBBB	LBBB	26
MIMIC	Bundle Branch Blocks	InceptionTime	RBBB	RBBB	474
MIMIC	Bundle Branch Blocks	XceptionTime	LBBB	LBBB	269
MIMIC	Bundle Branch Blocks	XceptionTime	LBBB	RBBB	231
MIMIC	Bundle Branch Blocks	XceptionTime	RBBB	LBBB	17
MIMIC	Bundle Branch Blocks	XceptionTime	RBBB	RBBB	483
MIMIC	Bundle Branch Blocks	XceptionTime (baseline)	LBBB	LBBB	299
MIMIC	Bundle Branch Blocks	XceptionTime (baseline)	LBBB	RBBB	201
MIMIC	Bundle Branch Blocks	XceptionTime (baseline)	RBBB	LBBB	15
MIMIC	Bundle Branch Blocks	XceptionTime (baseline)	RBBB	RBBB	485
MIMIC	Myocardial infarcts	DSAIL SNU	AMI	AMI	255
MIMIC	Myocardial infarcts	DSAIL SNU	AMI	IMI	245
MIMIC	Myocardial infarcts	DSAIL SNU	IMI	AMI	188
MIMIC	Myocardial infarcts	DSAIL SNU	IMI	IMI	312
MIMIC	Myocardial infarcts	ECG-FM	AMI	AMI	424
MIMIC	Myocardial infarcts	ECG-FM	AMI	IMI	76
MIMIC	Myocardial infarcts	ECG-FM	IMI	AMI	412
MIMIC	Myocardial infarcts	ECG-FM	IMI	IMI	88
MIMIC	Myocardial infarcts	InceptionTime	AMI	AMI	398
MIMIC	Myocardial infarcts	InceptionTime	AMI	IMI	102
MIMIC	Myocardial infarcts	InceptionTime	IMI	AMI	171
MIMIC	Myocardial infarcts	InceptionTime	IMI	IMI	329
MIMIC	Myocardial infarcts	XceptionTime	AMI	AMI	387
MIMIC	Myocardial infarcts	XceptionTime	AMI	IMI	113
MIMIC	Myocardial infarcts	XceptionTime	IMI	AMI	153
MIMIC	Myocardial infarcts	XceptionTime	IMI	IMI	347
MIMIC	Myocardial infarcts	XceptionTime (baseline)	AMI	AMI	429
MIMIC	Myocardial infarcts	XceptionTime (baseline)	AMI	IMI	71
MIMIC	Myocardial infarcts	XceptionTime (baseline)	IMI	AMI	173
MIMIC	Myocardial infarcts	XceptionTime (baseline)	IMI	IMI	327
MIMIC	Superclasses	DSAIL SNU	CD	CD	290
MIMIC	Superclasses	DSAIL SNU	CD	HYP	11
MIMIC	Superclasses	DSAIL SNU	CD	MI	144
MIMIC	Superclasses	DSAIL SNU	CD	STTC	55
MIMIC	Superclasses	DSAIL SNU	HYP	CD	191
MIMIC	Superclasses	DSAIL SNU	HYP	HYP	24
MIMIC	Superclasses	DSAIL SNU	HYP	MI	190
MIMIC	Superclasses	DSAIL SNU	HYP	STTC	95
MIMIC	Superclasses	DSAIL SNU	MI	CD	189
MIMIC	Superclasses	DSAIL SNU	MI	HYP	32
MIMIC	Superclasses	DSAIL SNU	MI	MI	202
MIMIC	Superclasses	DSAIL SNU	MI	STTC	77
MIMIC	Superclasses	ECG-FM	CD	MI	499
MIMIC	Superclasses	ECG-FM	CD	HYP	1
MIMIC	Superclasses	ECG-FM	HYP	MI	494
MIMIC	Superclasses	ECG-FM	HYP	STTC	4
MIMIC	Superclasses	ECG-FM	HYP	HYP	2
MIMIC	Superclasses	ECG-FM	MI	MI	493
MIMIC	Superclasses	ECG-FM	MI	CD	1
MIMIC	Superclasses	ECG-FM	MI	STTC	6
MIMIC	Superclasses	InceptionTime	CD	CD	286
MIMIC	Superclasses	InceptionTime	CD	HYP	3
MIMIC	Superclasses	InceptionTime	CD	MI	163
MIMIC	Superclasses	InceptionTime	CD	STTC	48
MIMIC	Superclasses	InceptionTime	HYP	CD	158
MIMIC	Superclasses	InceptionTime	HYP	HYP	13
MIMIC	Superclasses	InceptionTime	HYP	MI	204
MIMIC	Superclasses	InceptionTime	HYP	STTC	125
MIMIC	Superclasses	InceptionTime	MI	CD	119
MIMIC	Superclasses	InceptionTime	MI	HYP	6
MIMIC	Superclasses	InceptionTime	MI	MI	280
MIMIC	Superclasses	InceptionTime	MI	STTC	95
MIMIC	Superclasses	XceptionTime	CD	CD	326
MIMIC	Superclasses	XceptionTime	CD	HYP	17
MIMIC	Superclasses	XceptionTime	CD	MI	98
MIMIC	Superclasses	XceptionTime	CD	STTC	59
MIMIC	Superclasses	XceptionTime	HYP	CD	158
MIMIC	Superclasses	XceptionTime	HYP	HYP	25
MIMIC	Superclasses	XceptionTime	HYP	MI	173
MIMIC	Superclasses	XceptionTime	HYP	STTC	144
MIMIC	Superclasses	XceptionTime	MI	CD	144
MIMIC	Superclasses	XceptionTime	MI	HYP	19
MIMIC	Superclasses	XceptionTime	MI	MI	225
MIMIC	Superclasses	XceptionTime	MI	STTC	112
MIMIC	Superclasses	XceptionTime (baseline)	CD	CD	290
MIMIC	Superclasses	XceptionTime (baseline)	CD	HYP	21
MIMIC	Superclasses	XceptionTime (baseline)	CD	MI	104
MIMIC	Superclasses	XceptionTime (baseline)	CD	STTC	85
MIMIC	Superclasses	XceptionTime (baseline)	HYP	CD	135
MIMIC	Superclasses	XceptionTime (baseline)	HYP	HYP	27
MIMIC	Superclasses	XceptionTime (baseline)	HYP	MI	180
MIMIC	Superclasses	XceptionTime (baseline)	HYP	STTC	158
MIMIC	Superclasses	XceptionTime (baseline)	MI	CD	115
MIMIC	Superclasses	XceptionTime (baseline)	MI	HYP	22
MIMIC	Superclasses	XceptionTime (baseline)	MI	MI	234
MIMIC	Superclasses	XceptionTime (baseline)	MI	STTC	129
Yang et al.	Bundle Branch Blocks	DSAIL SNU	CLBBB	CLBBB	16
Yang et al.	Bundle Branch Blocks	DSAIL SNU	CLBBB	CRBBB	3
Yang et al.	Bundle Branch Blocks	DSAIL SNU	CLBBB	IRBBB	24
Yang et al.	Bundle Branch Blocks	DSAIL SNU	CRBBB	CLBBB	11
Yang et al.	Bundle Branch Blocks	DSAIL SNU	CRBBB	CRBBB	151
Yang et al.	Bundle Branch Blocks	DSAIL SNU	CRBBB	IRBBB	166
Yang et al.	Bundle Branch Blocks	DSAIL SNU	IRBBB	CLBBB	21
Yang et al.	Bundle Branch Blocks	DSAIL SNU	IRBBB	CRBBB	542
Yang et al.	Bundle Branch Blocks	DSAIL SNU	IRBBB	IRBBB	488
Yang et al.	Bundle Branch Blocks	ECG-FM	CLBBB	CLBBB	3
Yang et al.	Bundle Branch Blocks	ECG-FM	CLBBB	CRBBB	1
Yang et al.	Bundle Branch Blocks	ECG-FM	CLBBB	IRBBB	39
Yang et al.	Bundle Branch Blocks	ECG-FM	CRBBB	CLBBB	19
Yang et al.	Bundle Branch Blocks	ECG-FM	CRBBB	CRBBB	11
Yang et al.	Bundle Branch Blocks	ECG-FM	CRBBB	IRBBB	298
Yang et al.	Bundle Branch Blocks	ECG-FM	IRBBB	CLBBB	68
Yang et al.	Bundle Branch Blocks	ECG-FM	IRBBB	CRBBB	29
Yang et al.	Bundle Branch Blocks	ECG-FM	IRBBB	IRBBB	954
Yang et al.	Bundle Branch Blocks	InceptionTime	CLBBB	CLBBB	15
Yang et al.	Bundle Branch Blocks	InceptionTime	CLBBB	CRBBB	7
Yang et al.	Bundle Branch Blocks	InceptionTime	CLBBB	IRBBB	21
Yang et al.	Bundle Branch Blocks	InceptionTime	CRBBB	CRBBB	193
Yang et al.	Bundle Branch Blocks	InceptionTime	CRBBB	IRBBB	135
Yang et al.	Bundle Branch Blocks	InceptionTime	IRBBB	CLBBB	4
Yang et al.	Bundle Branch Blocks	InceptionTime	IRBBB	CRBBB	123
Yang et al.	Bundle Branch Blocks	InceptionTime	IRBBB	IRBBB	924
Yang et al.	Bundle Branch Blocks	XceptionTime	CLBBB	CLBBB	20
Yang et al.	Bundle Branch Blocks	XceptionTime	CLBBB	CRBBB	23
Yang et al.	Bundle Branch Blocks	XceptionTime	CRBBB	CLBBB	7
Yang et al.	Bundle Branch Blocks	XceptionTime	CRBBB	CRBBB	321
Yang et al.	Bundle Branch Blocks	XceptionTime	IRBBB	CLBBB	15
Yang et al.	Bundle Branch Blocks	XceptionTime	IRBBB	CRBBB	1036
Yang et al.	Bundle Branch Blocks	XceptionTime (baseline)	CLBBB	CLBBB	13
Yang et al.	Bundle Branch Blocks	XceptionTime (baseline)	CLBBB	CRBBB	2
Yang et al.	Bundle Branch Blocks	XceptionTime (baseline)	CLBBB	IRBBB	28
Yang et al.	Bundle Branch Blocks	XceptionTime (baseline)	CRBBB	CRBBB	62
Yang et al.	Bundle Branch Blocks	XceptionTime (baseline)	CRBBB	IRBBB	266
Yang et al.	Bundle Branch Blocks	XceptionTime (baseline)	IRBBB	CRBBB	10
Yang et al.	Bundle Branch Blocks	XceptionTime (baseline)	IRBBB	IRBBB	1041
Yang et al.	Superclasses	DSAIL SNU	CD	CD	1099
Yang et al.	Superclasses	DSAIL SNU	CD	HYP	146
Yang et al.	Superclasses	DSAIL SNU	CD	MI	419
Yang et al.	Superclasses	DSAIL SNU	CD	STTC	310
Yang et al.	Superclasses	DSAIL SNU	HYP	CD	134
Yang et al.	Superclasses	DSAIL SNU	HYP	HYP	130
Yang et al.	Superclasses	DSAIL SNU	HYP	MI	166
Yang et al.	Superclasses	DSAIL SNU	HYP	STTC	217
Yang et al.	Superclasses	ECG-FM	CD	MI	948
Yang et al.	Superclasses	ECG-FM	CD	CD	247
Yang et al.	Superclasses	ECG-FM	CD	STTC	364
Yang et al.	Superclasses	ECG-FM	CD	HYP	415
Yang et al.	Superclasses	ECG-FM	HYP	MI	338
Yang et al.	Superclasses	ECG-FM	HYP	CD	75
Yang et al.	Superclasses	ECG-FM	HYP	STTC	111
Yang et al.	Superclasses	ECG-FM	HYP	HYP	123
Yang et al.	Superclasses	InceptionTime	CD	CD	90
Yang et al.	Superclasses	InceptionTime	CD	MI	1712
Yang et al.	Superclasses	InceptionTime	CD	STTC	172
Yang et al.	Superclasses	InceptionTime	HYP	CD	50
Yang et al.	Superclasses	InceptionTime	HYP	MI	416
Yang et al.	Superclasses	InceptionTime	HYP	STTC	181
Yang et al.	Superclasses	XceptionTime	CD	CD	628
Yang et al.	Superclasses	XceptionTime	CD	HYP	8
Yang et al.	Superclasses	XceptionTime	CD	MI	1144
Yang et al.	Superclasses	XceptionTime	CD	STTC	194
Yang et al.	Superclasses	XceptionTime	HYP	CD	152
Yang et al.	Superclasses	XceptionTime	HYP	HYP	3
Yang et al.	Superclasses	XceptionTime	HYP	MI	252
Yang et al.	Superclasses	XceptionTime	HYP	STTC	240
Yang et al.	Superclasses	XceptionTime (baseline)	CD	CD	595
Yang et al.	Superclasses	XceptionTime (baseline)	CD	HYP	6
Yang et al.	Superclasses	XceptionTime (baseline)	CD	MI	1193
Yang et al.	Superclasses	XceptionTime (baseline)	CD	STTC	180
Yang et al.	Superclasses	XceptionTime (baseline)	HYP	CD	109
Yang et al.	Superclasses	XceptionTime (baseline)	HYP	HYP	1
Yang et al.	Superclasses	XceptionTime (baseline)	HYP	MI	283
Yang et al.	Superclasses	XceptionTime (baseline)	HYP	STTC	254
