# Supplementary material for: End-to-End Platform for Electrocardiogram Analysis and Model Fine-Tuning: Development and Validation Study
Source: J Med Internet Res. 2026 Jan 30;28:e81116. doi: 10.2196/81116 (PMC12858047; doi:10.2196/81116)
Supplement: Multimedia Appendix 3 [file jmir-v28-e81116-s003.zip › ExChanGeAI-Metrics/paired_tests.csv]

Dataset	Target	Model_A	Model_B	accuracy_p	f1_p
EDMS	Bundle Branch Blocks	XceptionTime (baseline)	XceptionTime	1.000	0.910
EDMS	Bundle Branch Blocks	XceptionTime (baseline)	InceptionTime	0.629	0.386
EDMS	Bundle Branch Blocks	XceptionTime (baseline)	DSAIL SNU	0.076	0.054
EDMS	Bundle Branch Blocks	XceptionTime (baseline)	ECG-FM	0.000	0.000
EDMS	Bundle Branch Blocks	XceptionTime	InceptionTime	0.549	0.272
EDMS	Bundle Branch Blocks	XceptionTime	DSAIL SNU	0.076	0.030
EDMS	Bundle Branch Blocks	XceptionTime	ECG-FM	0.000	0.000
EDMS	Bundle Branch Blocks	InceptionTime	DSAIL SNU	0.024	0.006
EDMS	Bundle Branch Blocks	InceptionTime	ECG-FM	0.000	0.000
EDMS	Bundle Branch Blocks	DSAIL SNU	ECG-FM	0.000	0.000
EDMS	Myocardial infarcts	XceptionTime (baseline)	XceptionTime	0.152	0.142
EDMS	Myocardial infarcts	XceptionTime (baseline)	InceptionTime	1.000	0.692
EDMS	Myocardial infarcts	XceptionTime (baseline)	DSAIL SNU	0.007	0.000
EDMS	Myocardial infarcts	XceptionTime (baseline)	ECG-FM	1.000	0.642
EDMS	Myocardial infarcts	XceptionTime	InceptionTime	0.078	0.048
EDMS	Myocardial infarcts	XceptionTime	DSAIL SNU	0.135	0.076
EDMS	Myocardial infarcts	XceptionTime	ECG-FM	0.222	0.552
EDMS	Myocardial infarcts	InceptionTime	DSAIL SNU	0.002	0.000
EDMS	Myocardial infarcts	InceptionTime	ECG-FM	1.000	0.464
EDMS	Myocardial infarcts	DSAIL SNU	ECG-FM	0.008	0.004
EDMS	Revascularization	XceptionTime (baseline)	XceptionTime	0.238	0.156
EDMS	Revascularization	XceptionTime (baseline)	InceptionTime	0.099	0.062
EDMS	Revascularization	XceptionTime (baseline)	DSAIL SNU	0.090	0.058
EDMS	Revascularization	XceptionTime (baseline)	ECG-FM	0.024	0.024
EDMS	Revascularization	XceptionTime	InceptionTime	0.557	0.398
EDMS	Revascularization	XceptionTime	DSAIL SNU	0.511	0.364
EDMS	Revascularization	XceptionTime	ECG-FM	0.229	0.152
EDMS	Revascularization	InceptionTime	DSAIL SNU	1.000	0.870
EDMS	Revascularization	InceptionTime	ECG-FM	0.618	0.480
EDMS	Revascularization	DSAIL SNU	ECG-FM	0.736	0.630
EDMS	Superclasses	XceptionTime (baseline)	XceptionTime	0.099	0.026
EDMS	Superclasses	XceptionTime (baseline)	InceptionTime	0.156	0.002
EDMS	Superclasses	XceptionTime (baseline)	DSAIL SNU	0.000	0.000
EDMS	Superclasses	XceptionTime	InceptionTime	0.927	0.620
EDMS	Superclasses	XceptionTime	DSAIL SNU	0.017	0.002
EDMS	Superclasses	InceptionTime	DSAIL SNU	0.015	0.014
MIMIC	Bundle Branch Blocks	XceptionTime (baseline)	XceptionTime	0.001	0.000
MIMIC	Bundle Branch Blocks	XceptionTime (baseline)	InceptionTime	0.000	0.000
MIMIC	Bundle Branch Blocks	XceptionTime (baseline)	DSAIL SNU	0.002	0.002
MIMIC	Bundle Branch Blocks	XceptionTime (baseline)	ECG-FM	0.000	0.000
MIMIC	Bundle Branch Blocks	XceptionTime	InceptionTime	0.000	0.000
MIMIC	Bundle Branch Blocks	XceptionTime	DSAIL SNU	0.374	0.608
MIMIC	Bundle Branch Blocks	XceptionTime	ECG-FM	0.000	0.000
MIMIC	Bundle Branch Blocks	InceptionTime	DSAIL SNU	0.000	0.000
MIMIC	Bundle Branch Blocks	InceptionTime	ECG-FM	0.000	0.000
MIMIC	Bundle Branch Blocks	DSAIL SNU	ECG-FM	0.002	0.000
MIMIC	Myocardial infarcts	XceptionTime (baseline)	XceptionTime	0.099	0.092
MIMIC	Myocardial infarcts	XceptionTime (baseline)	InceptionTime	0.036	0.042
MIMIC	Myocardial infarcts	XceptionTime (baseline)	DSAIL SNU	0.000	0.000
MIMIC	Myocardial infarcts	XceptionTime (baseline)	ECG-FM	0.000	0.000
MIMIC	Myocardial infarcts	XceptionTime	InceptionTime	0.650	0.554
MIMIC	Myocardial infarcts	XceptionTime	DSAIL SNU	0.000	0.000
MIMIC	Myocardial infarcts	XceptionTime	ECG-FM	0.000	0.000
MIMIC	Myocardial infarcts	InceptionTime	DSAIL SNU	0.000	0.000
MIMIC	Myocardial infarcts	InceptionTime	ECG-FM	0.000	0.000
MIMIC	Myocardial infarcts	DSAIL SNU	ECG-FM	0.002	0.000
MIMIC	Superclasses	XceptionTime (baseline)	XceptionTime	0.137	0.864
MIMIC	Superclasses	XceptionTime (baseline)	InceptionTime	0.133	0.334
MIMIC	Superclasses	XceptionTime (baseline)	DSAIL SNU	0.089	0.002
MIMIC	Superclasses	XceptionTime	InceptionTime	0.893	0.112
MIMIC	Superclasses	XceptionTime	DSAIL SNU	0.002	0.000
MIMIC	Superclasses	InceptionTime	DSAIL SNU	0.001	0.000
Yang et al.	Bundle Branch Blocks	XceptionTime (baseline)	XceptionTime	0.000	0.000
Yang et al.	Bundle Branch Blocks	XceptionTime (baseline)	InceptionTime	0.358	0.000
Yang et al.	Bundle Branch Blocks	XceptionTime (baseline)	DSAIL SNU	0.000	0.000
Yang et al.	Bundle Branch Blocks	XceptionTime (baseline)	ECG-FM	0.000	0.000
Yang et al.	Bundle Branch Blocks	XceptionTime	InceptionTime	0.000	0.000
Yang et al.	Bundle Branch Blocks	XceptionTime	DSAIL SNU	0.000	0.000
Yang et al.	Bundle Branch Blocks	XceptionTime	ECG-FM	0.000	0.000
Yang et al.	Bundle Branch Blocks	InceptionTime	DSAIL SNU	0.000	0.000
Yang et al.	Bundle Branch Blocks	InceptionTime	ECG-FM	0.000	0.000
Yang et al.	Bundle Branch Blocks	DSAIL SNU	ECG-FM	0.000	0.000
Yang et al.	Superclasses	XceptionTime (baseline)	XceptionTime	0.092	0.202
Yang et al.	Superclasses	XceptionTime (baseline)	InceptionTime	0.000	0.000
Yang et al.	Superclasses	XceptionTime (baseline)	DSAIL SNU	0.000	0.000
Yang et al.	Superclasses	XceptionTime	InceptionTime	0.000	0.000
Yang et al.	Superclasses	XceptionTime	DSAIL SNU	0.000	0.000
Yang et al.	Superclasses	InceptionTime	DSAIL SNU	0.000	0.000
