# Supplementary material for: End-to-End Platform for Electrocardiogram Analysis and Model Fine-Tuning: Development and Validation Study
Source: J Med Internet Res. 2026 Jan 30;28:e81116. doi: 10.2196/81116 (PMC12858047; doi:10.2196/81116)
Supplement: Multimedia Appendix 3 [file jmir-v28-e81116-s003.zip › ExChanGeAI-Metrics/per_class_metrics.csv]

Dataset	Target	Model	Class	Precision	Recall	F1	Accuracy
EDMS	Bundle Branch Blocks	DSAIL SNU	LBBB	0.938 [0.844-1.000]	0.411 [0.301-0.521]	0.571 [0.453-0.673]	0.625 [0.550-0.692]
EDMS	Bundle Branch Blocks	DSAIL SNU	RBBB	0.511 [0.465-0.562]	0.957 [0.894-1.000]	0.667 [0.617-0.714]	0.625 [0.550-0.692]
EDMS	Bundle Branch Blocks	InceptionTime	LBBB	0.956 [0.889-1.000]	0.589 [0.479-0.699]	0.729 [0.636-0.816]	0.733 [0.658-0.808]
EDMS	Bundle Branch Blocks	InceptionTime	RBBB	0.600 [0.537-0.676]	0.957 [0.894-1.000]	0.738 [0.682-0.800]	0.733 [0.658-0.808]
EDMS	Bundle Branch Blocks	XceptionTime (baseline)	LBBB	1.000 [1.000-1.000]	0.521 [0.397-0.630]	0.685 [0.569-0.773]	0.708 [0.633-0.775]
EDMS	Bundle Branch Blocks	XceptionTime (baseline)	RBBB	0.573 [0.516-0.635]	1.000 [1.000-1.000]	0.729 [0.681-0.777]	0.708 [0.633-0.775]
EDMS	Bundle Branch Blocks	ECG-FM	LBBB	0.500 [0.000-1.000]	0.027 [0.000-0.068]	0.052 [0.000-0.127]	0.392 [0.358-0.425]
EDMS	Bundle Branch Blocks	ECG-FM	RBBB	0.388 [0.369-0.405]	0.957 [0.894-1.000]	0.552 [0.522-0.573]	0.392 [0.358-0.425]
EDMS	Bundle Branch Blocks	XceptionTime	LBBB	0.952 [0.882-1.000]	0.548 [0.438-0.658]	0.696 [0.596-0.787]	0.708 [0.633-0.783]
EDMS	Bundle Branch Blocks	XceptionTime	RBBB	0.577 [0.518-0.652]	0.957 [0.894-1.000]	0.720 [0.667-0.780]	0.708 [0.633-0.783]
EDMS	Myocardial infarcts	DSAIL SNU	AMI	0.414 [0.263-0.567]	0.235 [0.137-0.353]	0.300 [0.179-0.429]	0.356 [0.264-0.460]
EDMS	Myocardial infarcts	DSAIL SNU	IMI	0.328 [0.246-0.406]	0.528 [0.361-0.694]	0.404 [0.295-0.505]	0.356 [0.264-0.460]
EDMS	Myocardial infarcts	InceptionTime	AMI	0.642 [0.560-0.727]	0.667 [0.549-0.784]	0.654 [0.562-0.743]	0.586 [0.483-0.690]
EDMS	Myocardial infarcts	InceptionTime	IMI	0.500 [0.375-0.636]	0.472 [0.306-0.639]	0.486 [0.349-0.615]	0.586 [0.483-0.690]
EDMS	Myocardial infarcts	XceptionTime (baseline)	AMI	0.621 [0.545-0.702]	0.706 [0.588-0.824]	0.661 [0.569-0.743]	0.575 [0.471-0.678]
EDMS	Myocardial infarcts	XceptionTime (baseline)	IMI	0.483 [0.333-0.640]	0.389 [0.250-0.556]	0.431 [0.277-0.576]	0.575 [0.471-0.678]
EDMS	Myocardial infarcts	ECG-FM	AMI	0.603 [0.559-0.657]	0.863 [0.765-0.941]	0.710 [0.650-0.768]	0.586 [0.517-0.667]
EDMS	Myocardial infarcts	ECG-FM	IMI	0.500 [0.250-0.769]	0.194 [0.083-0.333]	0.280 [0.125-0.453]	0.586 [0.517-0.667]
EDMS	Myocardial infarcts	XceptionTime	AMI	0.560 [0.468-0.651]	0.549 [0.412-0.686]	0.554 [0.442-0.648]	0.483 [0.379-0.586]
EDMS	Myocardial infarcts	XceptionTime	IMI	0.378 [0.250-0.500]	0.389 [0.222-0.556]	0.384 [0.242-0.514]	0.483 [0.379-0.586]
EDMS	Revascularization	InceptionTime	NoRevasc	0.659 [0.553-0.774]	0.604 [0.458-0.750]	0.630 [0.512-0.737]	0.646 [0.542-0.740]
EDMS	Revascularization	InceptionTime	Revasc	0.635 [0.541-0.735]	0.688 [0.562-0.812]	0.660 [0.562-0.750]	0.646 [0.542-0.740]
EDMS	Revascularization	DSAIL SNU	NoRevasc	0.638 [0.537-0.750]	0.625 [0.479-0.750]	0.632 [0.520-0.727]	0.635 [0.531-0.729]
EDMS	Revascularization	DSAIL SNU	Revasc	0.633 [0.535-0.732]	0.646 [0.500-0.792]	0.639 [0.533-0.736]	0.635 [0.531-0.729]
EDMS	Revascularization	ECG-FM	NoRevasc	0.596 [0.500-0.694]	0.646 [0.500-0.771]	0.620 [0.511-0.710]	0.604 [0.500-0.698]
EDMS	Revascularization	ECG-FM	Revasc	0.614 [0.500-0.725]	0.562 [0.417-0.708]	0.587 [0.461-0.695]	0.604 [0.500-0.698]
EDMS	Revascularization	XceptionTime (baseline)	NoRevasc	0.761 [0.667-0.857]	0.729 [0.604-0.833]	0.745 [0.637-0.826]	0.750 [0.656-0.833]
EDMS	Revascularization	XceptionTime (baseline)	Revasc	0.740 [0.642-0.830]	0.771 [0.646-0.875]	0.755 [0.667-0.838]	0.750 [0.656-0.833]
EDMS	Revascularization	XceptionTime	NoRevasc	0.696 [0.596-0.800]	0.667 [0.542-0.792]	0.681 [0.574-0.771]	0.688 [0.594-0.771]
EDMS	Revascularization	XceptionTime	Revasc	0.680 [0.586-0.776]	0.708 [0.583-0.833]	0.694 [0.594-0.779]	0.688 [0.594-0.771]
EDMS	Superclasses	InceptionTime	CD	0.448 [0.413-0.484]	0.624 [0.565-0.686]	0.521 [0.481-0.563]	0.387 [0.356-0.421]
EDMS	Superclasses	InceptionTime	HYP	0.278 [0.083-0.500]	0.034 [0.007-0.067]	0.060 [0.012-0.118]	0.387 [0.356-0.421]
EDMS	Superclasses	InceptionTime	MI	0.489 [0.434-0.544]	0.361 [0.308-0.414]	0.415 [0.362-0.464]	0.387 [0.356-0.421]
EDMS	Superclasses	InceptionTime	STTC	0.000 [0.000-0.000]	0.000 [0.000-0.000]	0.000 [0.000-0.000]	0.387 [0.356-0.421]
EDMS	Superclasses	XceptionTime (baseline)	CD	0.514 [0.471-0.555]	0.580 [0.522-0.639]	0.545 [0.500-0.587]	0.414 [0.380-0.445]
EDMS	Superclasses	XceptionTime (baseline)	HYP	0.349 [0.204-0.479]	0.101 [0.054-0.154]	0.156 [0.086-0.230]	0.414 [0.380-0.445]
EDMS	Superclasses	XceptionTime (baseline)	MI	0.527 [0.476-0.573]	0.427 [0.368-0.483]	0.472 [0.420-0.520]	0.414 [0.380-0.445]
EDMS	Superclasses	XceptionTime (baseline)	STTC	0.000 [0.000-0.000]	0.000 [0.000-0.000]	0.000 [0.000-0.000]	0.414 [0.380-0.445]
EDMS	Superclasses	DSAIL SNU	CD	0.407 [0.372-0.442]	0.557 [0.502-0.616]	0.470 [0.429-0.512]	0.337 [0.307-0.368]
EDMS	Superclasses	DSAIL SNU	HYP	0.132 [0.030-0.250]	0.034 [0.007-0.067]	0.053 [0.011-0.104]	0.337 [0.307-0.368]
EDMS	Superclasses	DSAIL SNU	MI	0.419 [0.362-0.472]	0.301 [0.248-0.351]	0.351 [0.297-0.400]	0.337 [0.307-0.368]
EDMS	Superclasses	DSAIL SNU	STTC	0.000 [0.000-0.000]	0.000 [0.000-0.000]	0.000 [0.000-0.000]	0.337 [0.307-0.368]
EDMS	Superclasses	ECG-FM	MI	0.408 [0.373-0.439]	0.530 [0.474-0.586]	0.461 [0.419-0.498]	0.263 [0.237-0.292]
EDMS	Superclasses	ECG-FM	CD	0.447 [0.309-0.583]	0.082 [0.051-0.118]	0.139 [0.088-0.194]	0.263 [0.237-0.292]
EDMS	Superclasses	ECG-FM	STTC	0.000 [0.000-0.000]	0.000 [0.000-0.000]	0.000 [0.000-0.000]	0.263 [0.237-0.292]
EDMS	Superclasses	ECG-FM	HYP	0.109 [0.026-0.205]	0.034 [0.007-0.067]	0.051 [0.011-0.097]	0.263 [0.237-0.292]
EDMS	Superclasses	XceptionTime	CD	0.470 [0.436-0.507]	0.655 [0.596-0.714]	0.548 [0.509-0.587]	0.384 [0.351-0.418]
EDMS	Superclasses	XceptionTime	HYP	0.263 [0.160-0.377]	0.101 [0.054-0.154]	0.146 [0.081-0.215]	0.384 [0.351-0.418]
EDMS	Superclasses	XceptionTime	MI	0.494 [0.432-0.561]	0.295 [0.245-0.348]	0.369 [0.318-0.426]	0.384 [0.351-0.418]
EDMS	Superclasses	XceptionTime	STTC	0.000 [0.000-0.000]	0.000 [0.000-0.000]	0.000 [0.000-0.000]	0.384 [0.351-0.418]
MIMIC	Bundle Branch Blocks	DSAIL SNU	LBBB	0.850 [0.815-0.885]	0.578 [0.536-0.620]	0.688 [0.654-0.723]	0.738 [0.713-0.764]
MIMIC	Bundle Branch Blocks	DSAIL SNU	RBBB	0.680 [0.659-0.703]	0.898 [0.872-0.924]	0.774 [0.755-0.795]	0.738 [0.713-0.764]
MIMIC	Bundle Branch Blocks	InceptionTime	LBBB	0.932 [0.908-0.956]	0.708 [0.670-0.744]	0.805 [0.776-0.830]	0.828 [0.806-0.849]
MIMIC	Bundle Branch Blocks	InceptionTime	RBBB	0.765 [0.741-0.788]	0.948 [0.930-0.968]	0.846 [0.828-0.864]	0.828 [0.806-0.849]
MIMIC	Bundle Branch Blocks	XceptionTime (baseline)	LBBB	0.952 [0.930-0.975]	0.598 [0.554-0.638]	0.735 [0.700-0.767]	0.784 [0.761-0.806]
MIMIC	Bundle Branch Blocks	XceptionTime (baseline)	RBBB	0.707 [0.685-0.729]	0.970 [0.956-0.984]	0.818 [0.801-0.835]	0.784 [0.761-0.806]
MIMIC	Bundle Branch Blocks	ECG-FM	LBBB	0.857 [0.687-1.000]	0.022 [0.012-0.031]	0.042 [0.024-0.060]	0.179 [0.171-0.188]
MIMIC	Bundle Branch Blocks	ECG-FM	RBBB	0.164 [0.161-0.167]	0.982 [0.963-1.000]	0.282 [0.276-0.286]	0.179 [0.171-0.188]
MIMIC	Bundle Branch Blocks	XceptionTime	LBBB	0.941 [0.914-0.966]	0.538 [0.494-0.580]	0.684 [0.646-0.721]	0.752 [0.728-0.775]
MIMIC	Bundle Branch Blocks	XceptionTime	RBBB	0.676 [0.656-0.698]	0.966 [0.950-0.982]	0.796 [0.778-0.813]	0.752 [0.728-0.775]
MIMIC	Myocardial infarcts	InceptionTime	AMI	0.699 [0.674-0.725]	0.796 [0.758-0.830]	0.745 [0.718-0.769]	0.727 [0.700-0.753]
MIMIC	Myocardial infarcts	InceptionTime	IMI	0.763 [0.729-0.797]	0.658 [0.618-0.698]	0.707 [0.675-0.736]	0.727 [0.700-0.753]
MIMIC	Myocardial infarcts	XceptionTime (baseline)	AMI	0.713 [0.688-0.740]	0.858 [0.826-0.886]	0.779 [0.755-0.800]	0.756 [0.730-0.782]
MIMIC	Myocardial infarcts	XceptionTime (baseline)	IMI	0.822 [0.787-0.854]	0.654 [0.616-0.696]	0.728 [0.696-0.760]	0.756 [0.730-0.782]
MIMIC	Myocardial infarcts	DSAIL SNU	AMI	0.576 [0.540-0.611]	0.510 [0.466-0.554]	0.541 [0.504-0.575]	0.567 [0.535-0.597]
MIMIC	Myocardial infarcts	DSAIL SNU	IMI	0.560 [0.532-0.588]	0.624 [0.584-0.666]	0.590 [0.559-0.620]	0.567 [0.535-0.597]
MIMIC	Myocardial infarcts	ECG-FM	AMI	0.472 [0.458-0.485]	0.847 [0.815-0.880]	0.606 [0.588-0.624]	0.488 [0.464-0.510]
MIMIC	Myocardial infarcts	ECG-FM	IMI	0.570 [0.497-0.639]	0.176 [0.144-0.207]	0.269 [0.225-0.311]	0.488 [0.464-0.510]
MIMIC	Myocardial infarcts	XceptionTime	AMI	0.717 [0.690-0.747]	0.774 [0.736-0.808]	0.744 [0.718-0.771]	0.734 [0.709-0.762]
MIMIC	Myocardial infarcts	XceptionTime	IMI	0.754 [0.724-0.787]	0.694 [0.654-0.736]	0.723 [0.694-0.754]	0.734 [0.709-0.762]
MIMIC	Superclasses	InceptionTime	CD	0.508 [0.478-0.539]	0.572 [0.528-0.612]	0.538 [0.505-0.570]	0.386 [0.365-0.407]
MIMIC	Superclasses	InceptionTime	HYP	0.591 [0.381-0.786]	0.026 [0.012-0.040]	0.050 [0.023-0.076]	0.386 [0.365-0.407]
MIMIC	Superclasses	InceptionTime	MI	0.433 [0.403-0.458]	0.560 [0.516-0.604]	0.488 [0.456-0.519]	0.386 [0.365-0.407]
MIMIC	Superclasses	InceptionTime	STTC	0.000 [0.000-0.000]	0.000 [0.000-0.000]	0.000 [0.000-0.000]	0.386 [0.365-0.407]
MIMIC	Superclasses	XceptionTime (baseline)	CD	0.537 [0.507-0.570]	0.580 [0.536-0.622]	0.558 [0.526-0.592]	0.367 [0.347-0.388]
MIMIC	Superclasses	XceptionTime (baseline)	HYP	0.386 [0.281-0.493]	0.054 [0.036-0.074]	0.095 [0.064-0.128]	0.367 [0.347-0.388]
MIMIC	Superclasses	XceptionTime (baseline)	MI	0.452 [0.418-0.484]	0.468 [0.420-0.508]	0.460 [0.423-0.492]	0.367 [0.347-0.388]
MIMIC	Superclasses	XceptionTime (baseline)	STTC	0.000 [0.000-0.000]	0.000 [0.000-0.000]	0.000 [0.000-0.000]	0.367 [0.347-0.388]
MIMIC	Superclasses	DSAIL SNU	CD	0.433 [0.406-0.460]	0.580 [0.534-0.624]	0.496 [0.465-0.525]	0.344 [0.322-0.365]
MIMIC	Superclasses	DSAIL SNU	HYP	0.358 [0.233-0.473]	0.048 [0.028-0.068]	0.085 [0.050-0.116]	0.344 [0.322-0.365]
MIMIC	Superclasses	DSAIL SNU	MI	0.377 [0.345-0.408]	0.404 [0.360-0.446]	0.390 [0.354-0.425]	0.344 [0.322-0.365]
MIMIC	Superclasses	DSAIL SNU	STTC	0.000 [0.000-0.000]	0.000 [0.000-0.000]	0.000 [0.000-0.000]	0.344 [0.322-0.365]
MIMIC	Superclasses	ECG-FM	MI	0.332 [0.329-0.334]	0.986 [0.976-0.996]	0.496 [0.492-0.500]	0.330 [0.326-0.334]
MIMIC	Superclasses	ECG-FM	CD	0.000 [0.000-0.000]	0.000 [0.000-0.000]	0.000 [0.000-0.000]	0.330 [0.326-0.334]
MIMIC	Superclasses	ECG-FM	STTC	0.000 [0.000-0.000]	0.000 [0.000-0.000]	0.000 [0.000-0.000]	0.330 [0.326-0.334]
MIMIC	Superclasses	ECG-FM	HYP	0.667 [0.000-1.000]	0.004 [0.000-0.010]	0.008 [0.000-0.020]	0.330 [0.326-0.334]
MIMIC	Superclasses	XceptionTime	CD	0.519 [0.491-0.547]	0.652 [0.610-0.694]	0.578 [0.546-0.606]	0.384 [0.363-0.406]
MIMIC	Superclasses	XceptionTime	HYP	0.410 [0.288-0.531]	0.050 [0.032-0.070]	0.089 [0.057-0.123]	0.384 [0.363-0.406]
MIMIC	Superclasses	XceptionTime	MI	0.454 [0.418-0.487]	0.450 [0.406-0.492]	0.452 [0.413-0.485]	0.384 [0.363-0.406]
MIMIC	Superclasses	XceptionTime	STTC	0.000 [0.000-0.000]	0.000 [0.000-0.000]	0.000 [0.000-0.000]	0.384 [0.363-0.406]
Yang et al.	Bundle Branch Blocks	DSAIL SNU	CLBBB	0.333 [0.222-0.453]	0.372 [0.233-0.512]	0.352 [0.228-0.468]	0.461 [0.435-0.487]
Yang et al.	Bundle Branch Blocks	DSAIL SNU	CRBBB	0.217 [0.195-0.239]	0.460 [0.412-0.521]	0.295 [0.263-0.326]	0.461 [0.435-0.487]
Yang et al.	Bundle Branch Blocks	DSAIL SNU	IRBBB	0.720 [0.696-0.744]	0.464 [0.434-0.495]	0.564 [0.539-0.591]	0.461 [0.435-0.487]
Yang et al.	Bundle Branch Blocks	InceptionTime	CLBBB	0.789 [0.615-0.947]	0.349 [0.209-0.488]	0.484 [0.321-0.629]	0.796 [0.777-0.815]
Yang et al.	Bundle Branch Blocks	InceptionTime	CRBBB	0.598 [0.555-0.643]	0.588 [0.537-0.637]	0.593 [0.551-0.634]	0.796 [0.777-0.815]
Yang et al.	Bundle Branch Blocks	InceptionTime	IRBBB	0.856 [0.840-0.870]	0.879 [0.859-0.899]	0.867 [0.854-0.880]	0.796 [0.777-0.815]
Yang et al.	Bundle Branch Blocks	XceptionTime (baseline)	CLBBB	1.000 [1.000-1.000]	0.302 [0.163-0.442]	0.464 [0.280-0.613]	0.785 [0.773-0.796]
Yang et al.	Bundle Branch Blocks	XceptionTime (baseline)	CRBBB	0.838 [0.754-0.914]	0.189 [0.149-0.232]	0.308 [0.250-0.363]	0.785 [0.773-0.796]
Yang et al.	Bundle Branch Blocks	XceptionTime (baseline)	IRBBB	0.780 [0.771-0.789]	0.990 [0.984-0.995]	0.873 [0.866-0.879]	0.785 [0.773-0.796]
Yang et al.	Bundle Branch Blocks	ECG-FM	CLBBB	0.033 [0.000-0.074]	0.070 [0.000-0.163]	0.045 [0.000-0.099]	0.681 [0.665-0.695]
Yang et al.	Bundle Branch Blocks	ECG-FM	CRBBB	0.268 [0.140-0.406]	0.034 [0.015-0.055]	0.060 [0.028-0.095]	0.681 [0.665-0.695]
Yang et al.	Bundle Branch Blocks	ECG-FM	IRBBB	0.739 [0.732-0.747]	0.908 [0.889-0.925]	0.815 [0.804-0.825]	0.681 [0.665-0.695]
Yang et al.	Bundle Branch Blocks	XceptionTime	CLBBB	0.476 [0.347-0.613]	0.465 [0.326-0.628]	0.471 [0.337-0.595]	0.240 [0.234-0.245]
Yang et al.	Bundle Branch Blocks	XceptionTime	CRBBB	0.233 [0.229-0.236]	0.979 [0.960-0.991]	0.376 [0.370-0.381]	0.240 [0.234-0.245]
Yang et al.	Bundle Branch Blocks	XceptionTime	IRBBB	0.000 [0.000-0.000]	0.000 [0.000-0.000]	0.000 [0.000-0.000]	0.240 [0.234-0.245]
Yang et al.	Superclasses	InceptionTime	CD	0.643 [0.564-0.715]	0.046 [0.036-0.056]	0.085 [0.069-0.103]	0.034 [0.027-0.042]
Yang et al.	Superclasses	InceptionTime	HYP	0.000 [0.000-0.000]	0.000 [0.000-0.000]	0.000 [0.000-0.000]	0.034 [0.027-0.042]
Yang et al.	Superclasses	InceptionTime	MI	0.000 [0.000-0.000]	0.000 [0.000-0.000]	0.000 [0.000-0.000]	0.034 [0.027-0.042]
Yang et al.	Superclasses	InceptionTime	STTC	0.000 [0.000-0.000]	0.000 [0.000-0.000]	0.000 [0.000-0.000]	0.034 [0.027-0.042]
Yang et al.	Superclasses	XceptionTime (baseline)	CD	0.845 [0.820-0.867]	0.301 [0.279-0.321]	0.444 [0.419-0.467]	0.227 [0.210-0.242]
Yang et al.	Superclasses	XceptionTime (baseline)	HYP	0.143 [0.000-0.500]	0.002 [0.000-0.005]	0.003 [0.000-0.009]	0.227 [0.210-0.242]
Yang et al.	Superclasses	XceptionTime (baseline)	MI	0.000 [0.000-0.000]	0.000 [0.000-0.000]	0.000 [0.000-0.000]	0.227 [0.210-0.242]
Yang et al.	Superclasses	XceptionTime (baseline)	STTC	0.000 [0.000-0.000]	0.000 [0.000-0.000]	0.000 [0.000-0.000]	0.227 [0.210-0.242]
Yang et al.	Superclasses	DSAIL SNU	CD	0.891 [0.876-0.906]	0.557 [0.535-0.580]	0.685 [0.667-0.704]	0.469 [0.451-0.488]
Yang et al.	Superclasses	DSAIL SNU	HYP	0.471 [0.418-0.528]	0.201 [0.172-0.232]	0.282 [0.246-0.320]	0.469 [0.451-0.488]
Yang et al.	Superclasses	DSAIL SNU	MI	0.000 [0.000-0.000]	0.000 [0.000-0.000]	0.000 [0.000-0.000]	0.469 [0.451-0.488]
Yang et al.	Superclasses	DSAIL SNU	STTC	0.000 [0.000-0.000]	0.000 [0.000-0.000]	0.000 [0.000-0.000]	0.469 [0.451-0.488]
Yang et al.	Superclasses	ECG-FM	MI	0.000 [0.000-0.000]	0.000 [0.000-0.000]	0.000 [0.000-0.000]	0.141 [0.128-0.155]
Yang et al.	Superclasses	ECG-FM	CD	0.767 [0.723-0.811]	0.125 [0.110-0.140]	0.215 [0.192-0.238]	0.141 [0.128-0.155]
Yang et al.	Superclasses	ECG-FM	STTC	0.000 [0.000-0.000]	0.000 [0.000-0.000]	0.000 [0.000-0.000]	0.141 [0.128-0.155]
Yang et al.	Superclasses	ECG-FM	HYP	0.229 [0.197-0.261]	0.190 [0.162-0.220]	0.208 [0.179-0.238]	0.141 [0.128-0.155]
Yang et al.	Superclasses	XceptionTime	CD	0.805 [0.781-0.829]	0.318 [0.298-0.338]	0.456 [0.434-0.479]	0.241 [0.225-0.256]
Yang et al.	Superclasses	XceptionTime	HYP	0.273 [0.000-0.545]	0.005 [0.000-0.009]	0.009 [0.000-0.018]	0.241 [0.225-0.256]
Yang et al.	Superclasses	XceptionTime	MI	0.000 [0.000-0.000]	0.000 [0.000-0.000]	0.000 [0.000-0.000]	0.241 [0.225-0.256]
Yang et al.	Superclasses	XceptionTime	STTC	0.000 [0.000-0.000]	0.000 [0.000-0.000]	0.000 [0.000-0.000]	0.241 [0.225-0.256]
