# Supplementary material for: End-to-End Platform for Electrocardiogram Analysis and Model Fine-Tuning: Development and Validation Study
Source: J Med Internet Res. 2026 Jan 30;28:e81116. doi: 10.2196/81116 (PMC12858047; doi:10.2196/81116)
Supplement: Multimedia Appendix 4 [file jmir-v28-e81116-s004.zip]

Archive with 18 entries (13 files):
- ExChangeAI-models/
- ExChangeAI-models/DSAIL SNU/
- ExChangeAI-models/DSAIL SNU/dsail_ami_imi_head.onnx
- ExChangeAI-models/DSAIL SNU/dsail_bbb_head.onnx
- ExChangeAI-models/DSAIL SNU/dsail_super_head.onnx
- ExChangeAI-models/InceptionTime/
- ExChangeAI-models/InceptionTime/ic_ami_imi_all.onnx
- ExChangeAI-models/InceptionTime/ic_bbb_all.onnx
- ExChangeAI-models/InceptionTime/ic_super_all.onnx
- ExChangeAI-models/XceptionTime/
- ExChangeAI-models/XceptionTime/xc_ami_imi_all.onnx
- ExChangeAI-models/XceptionTime/xc_bbb_all.onnx
- ExChangeAI-models/XceptionTime/xc_super_all.onnx
- ExChangeAI-models/baselines/
- ExChangeAI-models/baselines/ic_pretrained_super.onnx
- ExChangeAI-models/baselines/xc_pretrained_ami_imi.onnx
- ExChangeAI-models/baselines/xc_pretrained_bbb.onnx
- ExChangeAI-models/baselines/xc_pretrained_super.onnx
